# Supplementary material for: A genome-wide deletion mutant screen identifies pathways affected by nickel sulfate in Saccharomyces cerevisiae
Source: BMC Genomics. 2009 Nov 15;10:524. doi: 10.1186/1471-2164-10-524 (PMC2784802; doi:10.1186/1471-2164-10-524)
Supplement: Additional file 1 — Proteins corresponding to the gene product of the S. cerevisiae NiSO4-sensitive and resistant gene deletion strains. The table includes the yeast systematic number of the 149 S. cerevisiae proteins whose gene deletion causes sensitivity to NiSO4 and 119 proteins whose gene deletion causes resistance. [file 1471-2164-10-524-S1.XLS]

## Sheet: Sheet1
sensitive strains	resistant strains
YML062C	YLR242C
YOL001W	YNL229C
YML013W	YLR417W
YIL039W	YHR012W
YLL048C	YGR089W
YGR261C	YHR132C
YOL013C	YNR006W
YKL001C	YDR049W
YFR045W	YMR166C
YDR110W	YGL194C
YBL051C	YJL154C
YOR360C	YOR113W
YKL094W	YGR007W
YJL200C	YJL052W
YOR241W	YGR206W
YDR138W	YFR048W
YBL039C	YLL039C
YBR288C	YOR332W
YGR027C	YOL018C
YDR338C	YLR360W
YLR429W	YGL167C
YJL030W	YLR181C
YER123W	YHL031C
YKL126W	YHL027W
YJR117W	YDR225W
YOR125C	YLR410W
YKR009C	YOR328W
YPL186C	YJL053W
YDR043C	YDL122W
YJL124C	YOR140W
YML028W	YNL325C
YNL255C	YOR374W
YOR306C	YMR077C
YHR033W	YPL176C
YKL087C	YBR191W
YNL298W	YKR028W
YPL022W	YOR357C
YGR010W	YDR200C
YDR162C	YLR357W
YOR120W	YJR102C
YPL179W	YDL081C
YFR008W	YNL246W
YOR198C	YHR120W
YKR089C	YDR176W
YGL143C	YHR011W
YJR097W	YPL065W
YJL080C	YDR495C
YFL054C	YBR189W
YCR009C	YEL043W
YPL152W	YOL060C
YLR110C	YLR025W
YBR188C	YDR028C
YPL090C	YNL288W
YDR358W	YOR312C
YDR359C	YOL012C
YPL244C	YOR187W
YKL121W	YOR359W
YKL056C	YPL002C
YGR054W	YAL002W
YNL083W	YCL008C
YOR011W	YDR069C
YEL027W	YOR132W
YJL093C	YPL084W
YKR099W	YDR089W
YPR030W	YOR069W
YPR078C	YDR323C
YMR054W	YDR322W
YJR033C	YBR290W
YKR095W	YDR463W
YLR260W	YPL120W
YLR447C	YDR017C
YGL256W	YPL195W
YJL095W	YMR275C
YDL136W	YNL324W
YOR008C	YNL294C
YDR295C	YOR030W
YJL172W	YOR051C
YMR058W	YOR068C
YOR270C	YOL067C
YKL191W	YLR139C
YCL033C	YEL057C
YGL071W	YEL059W
YLR068W	YER072W
YFR031C-A	YCL036W
YGL076C	YKL053W
YKL143W	YKL164C
YBR169C	YGR122W
YBR019C	YOR200W
YOR296W	YGL252C
YBR200W	YPL018W
YBR127C	YPR146C
YJR124C	YGL025C
YML081W	YGL045W
YKL006W	YGL072C
YFR019W	YNL235C
YLR056W	YGL046W
YKL179C	YDR254W
YFL001W	YDR318W
YLR044C	YJR139C
YGL101W	YCL001W-A
YKL139W	YNL032W
YLR148W	YNL056W
YAR015W	YNL099C
YNR052C	YCR095C
YKL041W	YMR160W
YJR032W	YIR023W
YLR152C	YPR050C
YLR238W	YBR107C
YBR030W	YBR171W
YAR031W	YBR126C
YML013C-A	YDR443C
YMR021C	YDR455C
YOR043W	YFR012W
YPL261C	YOL117W
YPL192C	YML122C
YPL161C	YML095C-A
YPL103C	YOR199W
YBR207W	YBL083C
YBR209W	YNR005C
YDR065W
YDR354W
YGR129W
YGR150C
YKL054C
YKL066W
YKL098W
YKL177W
YKL064W
YGR105W
YLR329W
YLR407W
YPL072C
YDR260C
YIL092W
YPR096C
YPR097W
YJL117W
YLR428C
YLR436C
YDL170W
YBR076W
YDR007W
YGL109W
YGL162W
YGL148W
YMR052C-A
YBL053W
YJR108W
YBR122C
