# Supplementary material for: A genome-wide deletion mutant screen identifies pathways affected by nickel sulfate in Saccharomyces cerevisiae
Source: BMC Genomics. 2009 Nov 15;10:524. doi: 10.1186/1471-2164-10-524 (PMC2784802; doi:10.1186/1471-2164-10-524)
Supplement: Additional file 2 — Proteins corresponding to the gene product of the S. cerevisiae NiSO4-sensitive and resistant gene deletion strains. The table includes the yeast systematic number, symbol, function, and human homologue to the protein corresponding to the gene product of NiSO4 sensitive and resistant gene deletion strains identified in our screen. The list is arranged from lowest to highest IC50. Sensitivity to NiSO4 increases with decreasing IC50 and resistance increases with increasing IC50. [file 1471-2164-10-524-S2.XLS]

## Sheet: Sheet1
yeast systematic number	yeast symbol	yeast protein function	IC 50	human swissprot number	human protein
YML062C	MFT1	Subunit of the THO complex, which is a nuclear complex comprised of Hpr1p, Mft1p, Rlr1p, and Thp2p, that is involved in transcription elongation and mitotic recombination; involved in telomere maintenance	0.3863	P35580	Myosin-10
YOL001W	PHO80	Cyclin, negatively regulates phosphate metabolism; Pho80p-Pho85p (cyclin-CDK complex) phosphorylates Pho4p and Swi5p; deletion of PHO80 leads to aminoglycoside supersensitivity; truncated form of PHO80 affects vacuole inheritance	0.4315	Q9H4N0	Uncharacterized protein C2orf24
YML013W	UBX2	Protein involved in ER-associated protein degradation; proposed to coordinate the assembly of proteins involved in ERAD; contains a UBX (ubiquitin regulatory X) domain and a ubiquitin-associated (UBA) domain	0.6309	Q9UNN5	FAS-associated factor 1
YIL039W	TED1	Conserved phosphoesterase domain-containing protein that acts together with Emp24p/Erv25p in cargo exit from the ER; deletion confers sensitivity to 4-(N-(S-glutathionylacetyl)amino) phenylarsenoxide (GSAO)	0.6326	Q8WZ32	Metallophosphoesterase 1
YLL048C	YBT1	Protein with similarity to mammalian ATP-dependent bile acid transporter, member of the ATP-binding cassette (ABC) superfamily	0.6377	Q92887	Canalicular multispecific organic anion transporter 1
YGR261C	APL6	Beta-adaptin, large subunit of the clathrin-associated protein (AP) complex	0.6511	AAH38444	AP-3 complex subunit beta-1
YOL013C	HRD1	Protein required for endoplasmic reticulum-associated degradation of misfolded lumenal and integral membrane proteins	0.6756	BAC24801	E3 ubiquitin-protein ligase synoviolin precursor
YKL001C	MET14	Adenosine-5'-phosphosulfate 3'-phosphotransferase; (adenylylsulfate kinase), part of the sulfate assimilation pathway	0.6801	O43252	Bifunctional 3'-phosphoadenosine 5'-phosphosulfate synthetase 1
YFR045W		Protein belonging to the mitochondrial carrier family (MCF) family	0.6902	CAA65633	Mitochondrial citrate transport protein (Fragment)
YDR110W	FOB1	Protein required for blocking the replication fork and recombinational hotspot activity at the HOT1 site in rDNA	0.6943	AAH33390	KRAB-A domain-containing protein 2
YBL051C	PIN4	Protein involved in G2/M phase progression and response to DNA damage, interacts with Rad53p; contains an RNA recognition motif, a nuclear localization signal, and several SQ/TQ cluster domains; hyperphosphorylated in response to DNA damage	0.71	AAN05429	Cleavage stimulation factor 64 kDa subunit, tau variant
YOR360C	PDE2	3',5'-Cyclic-nucleotide phosphodiesterase, high-affinity	0.7142	Q13945	3',5'-cyclic AMP phosphodiesterase
YKL094W	YJU3	Protein of unknown function	0.7377	Q99685	Monoglyceride lipase
YJL200C	ACO2	Protein with similarity to aconitase, has potential mitochondrial transit peptide	0.7453	Q8TAQ6	Aconitate hydratase, mitochondrial [Precursor]
YOR241W	MET7	Folylpolyglutamate synthetase, catalyzes extension of the glutamate chains of the folate coenzymes, required for methionine synthesis and for maintenance of mitochondrial DNA	0.7472	Q05932	Folylpolyglutamate synthase, mitochondrial [Precursor]
YDR138W	HPR1	Recombination protein related to Top1p; involved in maintaining stability of direct repeat sequences	0.7478	Q9NXR4	Zinc finger CCHC domain-containing protein 10
YBL039C	URA7	CTP synthase; final step in pyrimidine biosynthesis pathway	0.7495	P17812	CTP synthase 1
YBR288C	APM3	Clathrin-associated protein (AP) complex, medium subunit	0.7517	P53677	AP-3 complex subunit mu-2
YGR027C	RPS25A	Ribosomal protein S25A (yeast S31; YS23; rp45; rat S25), identical to Rps25Bp	0.7529	P25111	40S ribosomal protein S25
YDR338C		Member of the multiple antimicrobiotic resistance (MAR) family of membrane transporters	0.7543	Q96FL8	Multidrug and toxin extrusion protein 1
YPL195W	APL5	Delta adaptin-like subunit of the clathrin associated protein complex (AP-3); functions in transport of alkaline phosphatase to the vacuole via the alternate pathway, suppressor of loss of casein kinase 1 function	0.756	O14617	AP-3 complex subunit delta-1
YLR429W	CRN1	Coronin, actin-binding protein, has WD (WD-40) repeats	0.7572	Q9ULV4	Coronin-1C
YJL030W	MAD2	Spindle-assembly checkpoint protein	0.7645	AAK38174	MAD2-like protein 1
YER123W	YCK3	Casein kinase I isoform	0.7646	Q9Y6M4	Casein kinase I isoform gamma-3
YKL126W	YPK1	Serine/threonine protein kinase with similarity to protein kinase C	0.7662	Q9HBY8	Serine/threonine-protein kinase Sgk2
YJR117W	STE24	Prenyl-dependent protease involved both in the first N-terminal proteolytic step and in C-terminal CAAX processing of a-factor	0.7675	Q8NDZ8	CAAX prenyl protease 1 homolog
YOR125C	CAT5	Protein required for derepression of gluconeogenic enzymes and for coenzyme Q (ubiquinone) biosynthesis	0.7695	Q8NI45	Placental protein KG-20
YKR009C	FOX2	3-hydroxyacyl-CoA epimerase (hydratase-dehydrogenase-epimerase), second trifunctional enzyme of fatty acid beta-oxidation pathway	0.7703	AAH03098	Peroxisomal multifunctional enzyme type 2
YPL186C	UIP4	Protein that interacts with Ulp1p, a Ubl (ubiquitin-like protein)-specific protease for Smt3p protein conjugates; detected in a phosphorylated state in the mitochondrial outer membrane; also detected in ER and nuclear envelope	0.7727	Q96N99	RNA polymerase-associated protein LEO1
YDR043C	NRG1	Transcriptional repressor involved in STA1 glucose repression; suppressor of snf mutations	0.782	Q9Y4X4	Krueppel-like factor 12
YJL124C	LSM1	snRNA-associated protein of the Sm class	0.7826	O15116	U6 snRNA-associated Sm-like protein LSm1
YLR242C	ARV1	Protein required for viability in are1 and are2 null mutants	0.7832	Q9H2H2	Protein ARV1
YML028W	TSA1	Thioredoxin peroxidase, abundant thiol-specific antioxidant protein that prevents formation of sulfur-containing radicals	0.7847	AAH39428	Peroxiredoxin-2
YNL255C	VPS5	Member of the sorting nexin family involved in Golgi retention and vacuolar sorting	0.793	O60749	Sorting nexin-2
YOR306C	MCH5	Plasma membrane riboflavin transporter; facilitates the uptake of vitamin B2; required for FAD-dependent processes; sequence similarity to mammalian monocarboxylate permeases, however mutants are not deficient in monocarboxylate transport	0.7955	P36021	Monocarboxylate transporter 8
YHR033W		Protein with similarity to Pro1p	0.7956	P54886	Delta-1-pyrroline-5-carboxylate synthetase
YKL087C	CYT2	Holocytochrome-c1 synthase	0.7963	P53701	Cytochrome c-type heme lyase
YNL298W	CLA4	Serine/threonine protein kinase required for cytokinesis	0.7988	Q13153	Serine/threonine-protein kinase PAK 1
YNL229C	URE2	Regulator of nitrogen catabolite repression; acts by inhibition of the Gln3p regulator in the presence of preferred nitrogen sources	0.7999	P30711	Glutathione S-transferase theta-1
YPL022W	RAD1	Component of the nucleotide excision repairosome, homolog of human XPF xeroderma pigmentosum gene product and the mammalian ERCC-4 protein	0.808	Q92889	DNA repair endonuclease XPF
YGR010W	NMA2	Nicotinic acid mononucleotide adenylyltransferase, involved in de novo and salvage synthesis of NAD(+)	0.811	Q9HAN9	Nicotinamide mononucleotide adenylyltransferase 1
YDR162C	NBP2	Nap1p-binding protein, has an SH3 domain	0.8141	Q9P234	Putative E3 ubiquitin-protein ligase SH3RF1
YOR120W	GCY1	Galactose-induced protein with strong similarity to crystallin protein of vertebrate eye lens	0.8143	P14550	Alcohol dehydrogenase [NADP+]
YPL179W	PPQ1	Protein serine/threonine phosphatase involved in regulation of protein synthesis; member of the PPP family of protein phosphatases and related to PP1 phosphatases	0.8194	AAH08010	Serine/threonine-protein phosphatase PP1-alpha catalytic subunit
YFR008W	FAR7	Protein involved in G1 cell cycle arrest in response to pheromone, in a pathway different from the Far1p-dependent pathway; interacts with Far3p, Far8p, Far9p, Far10p, and Far11p	0.8206	Q99968	Tpr
YOR198C	BFR1	Protein that can suppress brefeldin A-induced lethality when overexpressed	0.8232	Q9H6N6	CDNA: FLJ22037 fis, clone HEP08868. [Fragment]
YLR417W	VPS36	Protein involved in vacuolar sorting; mutant has a prominent novel pre-vacuolar organelle	0.8238	Q9H8Z5	Vacuolar protein-sorting-associated protein 36
YKR089C	TGL4	Triacylglycerol lipase involved in triacylglycerol mobilization and degradation; found in lipid particles; potential Cdc28p substrate	0.8264	Q14789	Golgin subfamily B member 1
YGL143C	MRF1	Mitochondrial peptide chain release factor; directs termination of translation in response to termination codons UAA and UAG	0.8299	Q9UGC7	Peptide chain release factor 1-like, mitochondrial [Precursor]
YJR097W	JJJ3	Protein with similarity to E. coli DnaJ	0.8326	Q96EM4	DnaJ homolog subfamily B member 5
YJL080C	SCP160	Protein involved in control of mitotic chromosome transmission, contains 14 KH motifs found in RNA-binding proteins such as Mer1p and mouse hnRNP X	0.8467	AAH01179	Vigilin
YFL054C		Protein with similarity to Fps1p and Aqy1p, member of the major intrinsic protein (MIP) family of transmembrane channels	0.8476	Q92482	Aquaporin-3
YCR009C	RVS161	Protein required for viability after N, C, or S starvation, for internalization step of endocytosis, and for cell fusion during mating; roles in endocytosis and in cell fusion are independent of one another	0.852	Q9NQY0	Bridging integrator 3
YHR012W	VPS29	Protein involved in vacuolar sorting, mutant has vacuoles of normal morphology	0.8565	Q9UBQ0	Vacuolar protein sorting-associated protein 29
YPL152W	RRD2	Protein involved in rapamycin sensitivity	0.8613	Q15257	Serine/threonine-protein phosphatase 2A regulatory subunit B'
YLR110C	CCW12	Cell wall mannoprotein with similarity to Flo1p, Fig2p, Flo5p, Yal063p, and Ykr102p	0.8615	Q8WWQ4	Mucin-5AC [Precursor] [Fragments]
YGR089W	NNF2	Protein with similarity to human desmoplakin I PIR	0.8638	Q9Y427	Putative uncharacterized protein DKFZp586K2222 (Tropomyosin 1 (Alpha), isoform CRA_a)
YHR132C	ECM14	Protein possibly involved in cell wall structure or biosynthesis	0.8645	Q9UI42	Carboxypeptidase A4 [Precursor]
YBR188C	NTC20	Splicing factor and component of the Prp19p-associated complex	0.87	Q9UP86	DNA repair protein RAD50
YPL090C	RPS6A	Ribosomal protein S6 (yeast S10; YS4; rp9; human, mouse, and rat S6), identical to Rps6Bp	0.8703	Q8N6Z7	40S ribosomal protein S6
YDR358W	GGA1	Golgi-localized protein with homology to gamma-adaptin, interacts with and regulates Arf1p and Arf2p in a GTP-dependent manner in order to facilitate traffic through the late Golgi	0.8723	Q9NZ52	ADP-ribosylation factor-binding protein GGA3
YDR359C	EAF1	Component of the NuA4 histone acetyltransferase complex; required for initiation of pre-meiotic DNA replication, probably due to its requirement for significant expression of IME1	0.8738	Q96L91	E1A-binding protein p400
YPL244C	HUT1	Protein with a role in UDP-galactose transport to the Golgi lumen, has similarity to human UDP-galactose transporter UGTrel1, exhibits a genetic interaction with S. cerevisiae ERO1	0.8742	Q8TB61	Adenosine 3'-phospho 5'-phosphosulfate transporter 1
YNR006W	VPS27	Protein involved in vacuolar sorting; mutants develop a prominent novel pre-vacuolar organelle	0.8753	Q9NR36	Hepatocyte growth factor-regulated tyrosine kinase substrate
YKL121W		Protein of unknown function, member of WD (WD-40) repeat family	0.8766	Q8NAU8	WD repeat-containing protein 44
YKL056C	TMA19	Protein that associates with ribosomes; homolog of translationally controlled tumor protein; green fluorescent protein (GFP)-fusion protein localizes to the cytoplasm and relocates to the mitochondrial outer surface upon oxidative stress	0.8795	P13693	Translationally-controlled tumor protein
YGR054W		Eukaryotic initiation factor (eIF) 2A; associates specifically with both 40S subunits and 80 S ribosomes, and interacts genetically with both eIF5b and eIF4E; homologous to mammalian eIF2A	0.8801	Q9BY44	Eukaryotic translation initiation factor 2A
YNL083W	SAL1	ADP/ATP transporter; member of the Ca2+-binding subfamily of the mitochondrial carrier family, with two EF-hand motifs; Pet9p and Sal1p have an overlapping function critical for viability; polymorphic in different S. cerevisiae strains	0.8803	Q9P129	Calcium-binding mitochondrial carrier protein SCaMC-1
YDR049W		Zinc finger protein; putative transcription factor that may interact with proteins involved in histone acetylation or deacetylation; may be involved in altering acetylation on histone lysines	0.8837	Q9H8Y5	Ankyrin repeat and zinc finger domain-containing protein 1
YOR011W	AUS1	Transporter of the ATP-binding cassette family, involved in uptake of sterols and anaerobic growth	0.8908	AAH21281	ATP-binding cassette sub-family G member 2
YEL027W	CUP5	Proteolipid subunit of the vacuolar H(+)-ATPase V0 sector (subunit c; dicyclohexylcarbodiimide binding subunit); required for vacuolar acidification and important for copper and iron metal ion homeostasis	0.891	P27449	Vacuolar ATP synthase 16 kDa proteolipid subunit
YJL093C	TOK1	Two-domain outwardly-rectifying voltage-gated potassium channel	0.8984	P57789	Potassium channel subfamily K member 10
YMR166C		Predicted transporter of the mitochondrial inner membrane; has similarity to human mitochondrial ATP-Mg/Pi carriers; YMR166C is not an essential gene	0.8998	Q96A46	Mitoferrin-2
YKR099W	BAS1	Transcription factor; involved in regulation of basal and induced activity of histidine and adenine biosynthesis genes	0.9064	Q9Y6P7	snRNA-activating protein complex subunit 4
YPR030W	CSR2	Nuclear protein with a potential regulatory role in utilization of galactose and nonfermentable carbon sources; overproduction suppresses the lethality at high temperature of a chs5 spa2 double null mutation; potential Cdc28p substrate	0.9068	Q9NZW4	Dentin sialophosphoprotein [Precursor]
YGL194C	HOS2	Protein with similarity to Hda1p, Rpd3p, Hos1p, and Hos3p	0.9142	O15379	Histone deacetylase 3
YPR078C		Putative protein of unknown function; possible role in DNA metabolism and/or in genome stability; expression is heat-inducible	0.9154	Q8NCM4	Retrotransposon gag domain-containing protein 4
YMR054W	STV1	Subunit of V0 sector of vacuolar ATPase	0.9179	Q8N5G7	Vacuolar proton translocating ATPase 116 kDa subunit a isoform 1
YJL154C	VPS35	Protein involved in vacuolar sorting, mutant has vacuoles of normal morphology	0.9187	Q96QK1	Vacuolar protein sorting-associated protein 35
YJR033C	RAV1	Subunit of the RAVE complex (Rav1p, Rav2p, Skp1p), which promotes assembly of the V-ATPase holoenzyme; required for transport between the early and late endosome/PVC and for localization of TGN membrane proteins; potential Cdc28p substrate	0.919	Q9Y485	DmX-like protein 1
YKR095W	MLP1	Myosin-like protein related to Uso1p, has probable coiled-coil structure	0.922	P12270	Nucleoprotein TPR
YLR260W	LCB5	Long chain base kinase, involved in sphingolipid metabolism	0.9226	AAH14439	Sphingosine kinase 1
YOR113W	AZF1	Probable zinc-finger transcription factor	0.9226	Q9UIW8	Myoneurin
YLR447C	VMA6	Vacuolar H(+)-ATPase (V-ATPase) 36 kDa subunit (subunit D) of membrane (V0) sector, required for V-ATPase assembly	0.9233	P12953	Vacuolar proton pump subunit d 1
YGL256W	ADH4	Alcohol dehydrogenase IV	0.9241	AAK44223	Hydroxyacid-oxoacid transhydrogenase, mitochondrial precursor
YJL095W	BCK1	Serine/threonine protein kinase of the MEKK family involved in the cell wall integrity (low-osmolarity) and nutrient sensing pathways	0.9241	Q8N3I9	Putative uncharacterized protein DKFZp762P223 (Mitogen-activated protein kinase kinase kinase 3, isoform CRA_a)
YDL136W	RPL35B	Ribosomal protein L35 (rat L35), identical to Rpl35Ap	0.9259	Q96QJ7	60S ribosomal protein L35
YGR007W	MUQ1	Ethanolaminephosphate cytidylyltransferase	0.9269	Q96G08	Ethanolamine-phosphate cytidylyltransferase
YOR008C	SLG1	Plasma membrane protein required for maintenance of cell wall integrity and for the stress response during vegetative growth	0.9305	Q96G45	WSC domain-containing protein 1
YDR295C	HDA2	Subunit of a possibly tetrameric trichostatin A-sensitive class II histone deacetylase complex containing an Hda1p homodimer and an Hda2p-Hda3p heterodimer; involved in telomere maintenance	0.9308	Q9NTC1	M-phase phosphoprotein 1
YJL172W	CPS1	Gly-X carboxypeptidase yscS, involved in nitrogen metabolism	0.9315	Q96DM4	Probable carboxypeptidase PM20D1 [Precursor]
YMR058W	FET3	Cell surface ferroxidase; required for high-affinity ferrous iron uptake	0.9332	P00450	Ceruloplasmin [Precursor]
YJL052W	TDH1	Glyceraldehyde-3-phosphate dehydrogenase 1; converts D-glyceraldehyde 3-phosphate to 1,3-diphosphoglycerate	0.9353	P00354	Glyceraldehyde-3-phosphate dehydrogenase
YOR270C	VPH1	Vacuolar H(+)-ATPase (V-ATPase) 94 kDa subunit of membrane (V0) sector, essential for vacuolar acidification and vacuolar H(+)-ATPase (V-ATPase) activity	0.9358	Q8N5G7	Vacuolar proton translocating ATPase 116 kDa subunit a isoform 1
YKL191W	DPH2	Diptheria toxin resistance protein, required for diphthamide biosynthesis	0.9361	Q9BQC3	Diphthamide biosynthesis protein 2
YCL033C		Putative protein-methionine-R-oxide reductase; involved in response to oxidative stress; similar to mouse Sepx1p and fly SelRp; YCL033C is not an essential gene	0.9404	Q9Y3D2	Methionine-R-sulfoxide reductase B2, mitochondrial [Precursor]
YGL071W	RCS1	Regulatory protein involved in iron uptake	0.9436	Q96QH3	Tonicity-responsive enhancer binding protein
YLR068W	FYV7	Essential protein required for maturation of 18S rRNA; required for survival upon exposure to K1 killer toxin	0.9437	Q05682	Caldesmon
YFR031C-A	RPL2A	Protein component of the large (60S) ribosomal subunit, identical to Rpl2Bp and has similarity to E. coli L2 and rat L8 ribosomal proteins	0.9442	NCBI LOCUS AAH12197	Ribosomal protein L8 [Homo sapiens].
YGL076C	RPL7A	Ribosomal protein L7 (yeast L6; YL8A; rp11; E. coli L30; rat L7), nearly identical to Rpl7Bp	0.9481	AAH09599	60S ribosomal protein L7
YKL143W	LTV1	Protein required for viability at low temperature	0.949	Q96GA3	Protein LTV1 homolog
YBR169C	SSE2	Heat shock protein of the HSP70 family, present at low level at 23 deg but greatly induced after shift to 37 deg	0.9492	P34932	Heat shock 70 kDa protein 4
YBR019C	GAL10	UDP-glucose 4-epimerase	0.9495	Q14376	UDP-glucose 4-epimerase
YOR296W		Protein that may be involved in bud-site selection	0.951	Q8NB66	Protein unc-13 homolog C
YBR200W	BEM1	Protein required for cell polarization and bud formation, contains two SH3 domains	0.9529	Q9Y338	Sorbin and SH3 domain-containing protein 1
YGR206W	MVB12	ESCRT-I subunit required to stabilize oligomers of the ESCRT-I core complex (Stp22p, Vps28p, Srn2p), which is involved in ubiquitin-dependent sorting of proteins into the endosome; deletion mutant is sensitive to rapamycin and nystatin	0.9556	Q9BZV9	Putative POU domain, class 5, transcription factor 1-like protein 1
YBR127C	VMA2	Vacuolar H(+)-ATPase (V-ATPase) regulatory subunit (subunit B) involved in nucleotide binding, 58 kDa subunit of V1 ATP-hydrolysis domain	0.9559	P21281	Vacuolar ATP synthase subunit B, brain isoform
YFR048W	RMD8	Cytosolic protein required for sporulation	0.958	Q9NWS8	Required for meiotic nuclear division protein 1 homolog
YLL039C	UBI4	Ubiquitin, mature protein is cleaved from polyubiquitin (Ubi4p) or from fusions with ribosomal proteins Rps31p, Rpl40Ap, or Rpl40Bp	0.9581	AAH39193	Ubiquitin
YOR332W	VMA4	Vacuolar H(+)-ATPase (V-ATPase) hydrophilic subunit (subunit E), 27 kDa subunit of V1 sector	0.9592	AAH04443	Vacuolar proton pump subunit E 1
YOL018C	TLG2	Syntaxin homolog (t-SNARE), involved in efficient endocytosis and in maintenance of resident proteins in the trans-Golgi network	0.9592	O14662	Syntaxin-16
YLR360W	VPS38	Protein involved in vacuolar sorting	0.9609	Q96JV2	Cingulin-like protein 1
YJR124C		Member of the multidrug-resistance 12-spanner family of the major facilitator superfamily (MFS-MDR)	0.9638	O15395	Solute carrier family 22 member 1
YGL167C	PMR1	Ca2+-transporting P-type ATPase of Golgi membrane involved in Ca2+ import into Golgi	0.9641	P98194	Calcium-transporting ATPase type 2C member 1
YLR181C	VTA1	Multivesicular body (MVB) protein involved in endosomal protein sorting; regulates Vps4p activity by promoting its oligomerization; has an N-terminal Vps60- and Did2- binding domain, a linker region, and a C-terminal Vps4p binding domain	0.9662	Q02224	Centromeric protein E
YHL031C	GOS1	SNARE protein with a C-terminal membrane anchor	0.9677	O95249	Golgi SNAP receptor complex member 1
YML081W		Protein with similarity to Zms1p and Adr1p	0.968	Q06889	Early growth response protein 3
YNL293W	MSB3	Multicopy suppressor of bud emergence mutant	0.9681	Q9UQ32	TBC1 domain family member 8
YCR002C	CDC10	Septin, component of 10 nm filaments of mother-bud neck, involved in cytokinesis	0.9684	Q96QF5	Septin-9
YHL027W	RIM101	Transcription factor involved in induction of IME1, IME2, DIT1, and DIT2 transcription	0.9707	Q06889	Early growth response protein 3
YDR225W	HTA1	Histone H2A, identical to Hta2p	0.9709	NCBI LOCUS NP_002096	related to histone H2A
YLR410W	VIP1	Protein with possible methionine N(alpha)-acetyltransferase activity; involved in cortical actin function	0.9718	O15082	Inositol hexakisphosphate and diphosphoinositol-pentakisphosphate kinase 1
YKL006W	RPL14A	Ribosomal protein L14 (mammalian L14), nearly identical to Rpl14Bp	0.972	P50914	60S ribosomal protein L14
YOR328W	PDR10	Member of ATP-binding cassette (ABC) superfamily	0.9733	Q9UNQ0	ATP-binding cassette sub-family G member 2
YJL053W	PEP8	Protein involved in vacuolar protein targeting	0.9761	Q96A55	Vacuolar protein sorting-associated protein 26B
YDL122W	UBP1	Ubiquitin-specific protease (ubiquitin C-terminal hydrolase), cleaves at the C-terminus of ubiquitin	0.9762	Q8TEY7	Ubiquitin carboxyl-terminal hydrolase 33
YFR019W	FAB1	Phosphatidylinositol-3-phosphate 5-kinase involved in orientation or separation of mitotic chromosomes	0.984	Q9Y2I7	FYVE finger-containing phosphoinositide kinase
YOR140W	SFL1	Transcriptional repressor interacting with SRB mediator subcomplex of RNA polymerase II; has domains homologous to myc oncoprotein and yeast Hsf1p	0.9847	Q9ULV5	Heat shock factor protein 4
YLR056W	ERG3	C-5 sterol desaturase; iron, non-heme, oxygen-requiring enzyme of the ergosterol biosynthesis pathway	0.986	O75845	Lathosterol oxidase
YNL325C	FIG4	Suppressor of sac1 mutation and protein induced by mating factor	0.986	AAH41338	SAC domain-containing protein 3
YKL179C	COY1	Protein with similarity to kinesin and human kinesin-related protein CENP-E	0.9871	Q8TBS3	Protein CASP
YFL001W	DEG1	Pseudouridine synthase that catalyzes the formation of pseudouridine-38 and -39 in cytoplasmic and mitochondrial tRNAs	0.99	Q96NB4	tRNA pseudouridine synthase 3
YOR374W	ALD4	Mitochondrial aldehyde dehydrogenase	0.9927	Q8WX76	Aldehyde dehydrogenase X, mitochondrial [Precursor]
YMR077C	VPS20	Myristoylated subunit of ESCRTIII, the endosomal sorting complex required for transport of transmembrane proteins into the multivesicular body pathway to the lysosomal/vacuolar lumen; cytoplasmic protein recruited to endosomal membranes	0.9947	Q9HAE8	Charged multivesicular body protein 6
YPL176C	TRE1	Plasma membrane protein that binds to Bsd2p and regulates ubiquitylation and vacuolar degradation of the metal transporter Smf1p; function is redundant with that of Tre2p; has similarity to transferrin receptors	0.9986	Q9UP52	Transferrin receptor protein 2
YLR044C	PDC1	Pyruvate decarboxylase isozyme 1	0.9992	Q9UJ83	2-hydroxyacyl-CoA lyase 1
YGL101W		Protein of unknown function	0.9995	Q9BTT2	HD domain-containing protein 2
YBR191W	RPL21A	Ribosomal protein L21 (rat L21), nearly identical to Rpl21Bp	1.003	P46778	60S ribosomal protein L21
YKR028W	SAP190	Protein that associates with and contributes to function of the protein phosphatase Sit4p	1.005	O75170	SAPS domain family member 2
YOR357C	GRD19	Protein involved in retrieval of late Golgi membrane proteins from the prevacuolar compartment	1.009	O60493	Sorting nexin-3
YKL139W	CTK1	C-terminal domain (CTD) kinase alpha subunit, cyclin-dependent protein kinase that phosphorylates C-terminal domain of RNA polymerase II large subunit Rpo21p	1.012	BAA74927	Cell division cycle 2-related protein kinase 7
YDR200C	VPS64	Cytoplasmic protein required for cytoplasm to vacuole targeting of proteins; forms a complex with Far3p, Far7p, Far10p, and Far11p that is involved in pheromone-induced cell cycle arrest; also localized to the endoplasmic reticulum membrane	1.014	Q8WVU9	RB1-inducible coiled-coil protein 1
YLR148W	PEP3	Vacuolar peripheral membrane protein involved in vacuolar protein sorting and required for vacuole biogenesis	1.014	Q9P253	Vacuolar protein sorting-associated protein 18 homolog
YAR015W	ADE1	Phosphoribosylamidoimidazole-succinocarboxamide synthase; (SAICAR synthetase), catalyzes the seventh step in de novo purine biosynthesis pathway	1.017	P22234	Multifunctional protein ADE2
YLR357W	RSC2	Component of abundant RSC complex involved in chromatin remodeling	1.017	Q9H2T3	Protein polybromo-1
YNR052C	POP2	Component of the CCR4 complex required for glucose derepression	1.026	AAH17366	CCR4-NOT transcription complex subunit 8
YJR102C	VPS25	Component of the ESCRT-II complex, which is involved in ubiquitin-dependent sorting of proteins into the endosome	1.027	Q9BRG1	Vacuolar protein-sorting-associated protein 25
YDL081C	RPP1A	Acidic ribosomal protein P1A (A1; YP1alpha; E. coli L12eIIA; human and rat P1)	1.028	P05386	60S acidic ribosomal protein P1
YNL246W	VPS75	NAP family histone chaperone; binds to histones and Rtt109p, stimulating histone acetyltransferase activity; possesses nucleosome assembly activity in vitro; proposed role in vacuolar protein sorting and in double-strand break repair	1.028	45% identity with TSPY-like 1
YHR120W	MSH1	Involved in mitochondrial DNA repair; homolog of E. coli MutS	1.03	P20585	DNA mismatch repair protein Msh3
YDR176W	NGG1	Component of two nucleosomal histone acetyltransferase complexes	1.032	O75528	Transcriptional adapter 3-like
YKL041W	VPS24	Protein involved in sorting of proteins in pre-vacuolar endosome	1.033	Q9Y3E7	Charged multivesicular body protein 3
YHR011W	DIA4	Probable mitochondrial seryl-tRNA synthetase, mutant displays increased invasive and pseudohyphal growth	1.034	Q9NP81	Seryl-tRNA synthetase, mitochondrial [Precursor]
YJR032W	CPR7	Cyclophilin, homolog of mammalian cyclophilin Cyp40	1.034	Q08752	40 kDa peptidyl-prolyl cis-trans isomerase
YPL065W	VPS28	Protein required for traffic to the vacuole through the endocytic and biosynthetic pathways	1.047	AAH19321	Vacuolar protein sorting-associated protein 28 homolog
YDR495C	VPS3	Vacuolar sorting protein, also involved in vacuolar segregation	1.047	O15047	Histone-lysine N-methyltransferase SETD1A
YBR189W	RPS9B	Ribosomal protein S9 (yeast S13; YS11; YP28; rp21; E. coli S4; rat S9), nearly identical to Rps9Ap	1.048	P46781	40S ribosomal protein S9
YLR152C		Protein with similarity to Ecm3p	1.049	Q8N639	Integral membrane protein GPR155
YLR238W	FAR10	Protein involved in G1 cell cycle arrest in response to pheromone, in a pathway different from the Far1p-dependent pathway; interacts with Far3p, Far7p, Far8p, Far9p, and Far11p; potential Cdc28p substrate	1.053	P49454	Centromere protein F
YEL043W		Predicted cytoskeleton protein involved in intracellular signalling based on quantitative analysis of protein-protein interaction maps; may interact with ribosomes, based on co-purification studies; contains fibronectin type III domain fold	1.056	Q15075	Early endosome antigen 1
YBR030W	RKM3	Putative ribosomal lysine methyltransferase; predicted protein contains a SET domain (S-adenosyl-L-methionine-binding fold)	1.07	Q9H787	SET domain-containing protein 6
YOL060C	MAM3	Protein required for normal mitochondrial morphology, has similarity to hemolysins	1.071	Q9NRK5	Metal transporter CNNM2
YLR025W	SNF7	One of four subunits of the endosomal sorting complex required for transport III (ESCRT-III); involved in the sorting of transmembrane proteins into the multivesicular body (MVB) pathway; recruited from the cytoplasm to endosomal membranes	1.081	Q9H444	Charged multivesicular body protein 4b
YDR028C	REG1	Regulatory subunit of type 1 protein phosphatase Glc7p, involved in negative regulation of glucose-repressible genes	1.083	Q9NZW4	Dentin sialophosphoprotein [Precursor]
YNL288W	CAF40	Evolutionarily conserved subunit of the CCR4-NOT complex involved in controlling mRNA initiation, elongation and degradation; binds Cdc39p	1.087	Q92600	Cell differentiation protein RCD1 homolog
YOR312C	RPL20B	Protein component of the large (60S) ribosomal subunit, nearly identical to Rpl20Ap and has similarity to rat L18a ribosomal protein	1.09	Q02543	60S ribosomal protein L18a
YOL012C	HTZ1	Histone variant H2AZ, exchanged for histone H2A in nucleosomes by the SWR1 complex; involved in transcriptional regulation through prevention of the spread of silent heterochromatin	1.093	AAH20936	Histone H2A.Z
YOR187W	TUF1	Mitochondrial translation elongation factor Tu; comprises both GTPase and guanine nucleotide exchange factor activities, while these activities are found in separate proteins in S. pombe and humans	1.099	NCBI Locus ID NP_003312	Tu translation elongation factor, mitochondrial precursor
YOR359W	VTS1	Post-transcriptional gene regulator, RNA-binding protein containing a SAM domain; shows genetic interactions with Vti1p, which is a v-SNARE involved in cis-Golgi membrane traffic	1.103	Q9UPU9	Sterile alpha motif domain-containing protein 4A
YPL002C	SNF8	Component of the ESCRT-II complex, which is involved in ubiquitin-dependent sorting of proteins into the endosome; appears to be functionally related to SNF7; involved in glucose derepression	1.107	Q96H20	Vacuolar-sorting protein SNF8
YAL002W	VPS8	Membrane-associated protein that interacts with Vps21p to facilitate soluble vacuolar protein localization; component of the CORVET complex; required for localization and trafficking of the CPY sorting receptor; contains RING finger motif	1.129	Q8N3P4	Vacuolar protein sorting-associated protein 8 homolog
YCL008C	STP22	Component of the ESCRT-I complex, which is involved in ubiquitin-dependent sorting of proteins into the endosome; homologous to the mouse and human Tsg101 tumor susceptibility gene; mutants exhibit a Class E Vps phenotype	1.134	Q9BUM5	Tumor susceptibility gene 101 protein
YDR069C	DOA4	Ubiquitin isopeptidase, required for recycling ubiquitin from proteasome-bound ubiquitinated intermediates, acts at the late endosome/prevacuolar compartment to recover ubiquitin from ubiquitinated membrane proteins en route to the vacuole	1.134	P40818	Ubiquitin carboxyl-terminal hydrolase 8
YOR132W	VPS17	Subunit of the membrane-associated retromer complex essential for endosome-to-Golgi retrograde protein transport; peripheral membrane protein that assembles onto the membrane with Vps5p to promote vesicle formation	1.147	Q13464	Rho-associated protein kinase 1
YPL084W	BRO1	Cytoplasmic class E vacuolar protein sorting (VPS) factor that coordinates deubiquitination in the multivesicular body (MVB) pathway by recruiting Doa4p to endosomes	1.154	Q9BX86	Programmed cell death 6-interacting protein
YDR089W		Protein of unknown function; deletion confers resistance to Nickel	1.157	Q08945	FACT complex subunit SSRP1
YOR069W	VPS5	Nexin-1 homolog required for localizing membrane proteins from a prevacuolar/late endosomal compartment back to the late Golgi apparatus; structural component of the retromer membrane coat complex; forms a retromer subcomplex with Vps17p	1.16	O60749	Sorting nexin-2
YDR323C	PEP7	Multivalent adaptor protein that facilitates vesicle-mediated vacuolar protein sorting by ensuring high-fidelity vesicle docking and fusion, which are essential for targeting of vesicles to the endosome; required for vacuole inheritance	1.165	Q9H1K0	Rabenosyn-5
YDR322W	MRPL35	Mitochondrial ribosomal protein of the large subunit	1.194	AAH31102	Phosphatidylethanolamine-binding protein 1 (PEBP-1)
YBR290W	BSD2	Heavy metal ion homeostasis protein, facilitates trafficking of Smf1p and Smf2p metal transporters to the vacuole where they are degraded, controls metal ion transport, prevents metal hyperaccumulation, functions in copper detoxification	1.215	Q9BT67	NEDD4 family-interacting protein 1
YDR463W	STP1	Transcription factor, activated by proteolytic processing in response to signals from the SPS sensor system for external amino acids; activates transcription of amino acid permease genes and may have a role in tRNA processing	1.221	Q9H2S9	Zinc finger protein Eos
YPL120W	VPS30	Subunit of phosphatidylinositol (PtdIns) 3-kinase complexes I and II; Complex I is essential in autophagy and Complex II is required for vacuolar protein sorting; ortholog of the higher eukaryotic gene Beclin	1.225	Q14457	Beclin-1
YDR017C	KCS1	Inositol hexakisphosphate (IP6) and inositol heptakisphosphate (IP7) kinase; generation of high energy inositol pyrophosphates by Kcs1p is required for many processes such as vacuolar biogenesis, stress response and telomere maintenance	1.307	Q96PC2	Inositol hexaphosphate kinase 3
